# Supplementary material for: Ion‐ and Temperature‐Programmable Reconfiguration of Subcompartments in Synthetic Cells
Source: Chembiochem. 2026 Apr 24;27(8):e202500928. doi: 10.1002/cbic.202500928 (PMC13108542; doi:10.1002/cbic.202500928)
Supplement: Supplementary file 1 — Supplementary Material [file CBIC-27-e202500928-s001.zip]

Archive with 4 entries (3 files):
- cbic70257-sup-0001-SuppData-S1/
- cbic70257-sup-0001-SuppData-S1/3_20260227_MgSub_supplementary_proof.pdf
- cbic70257-sup-0001-SuppData-S1/3_VideoS1_externalbinding.mp4
- cbic70257-sup-0001-SuppData-S1/3_VideoS2_DPPCLUV_temperature.mp4
